# Supplementary material for: A Robust Process to Produce Lignocellulosic Nanofibers from Corn Stover, Reed Canary Grass, and Industrial Hemp
Source: Polymers (Basel). 2023 Feb 14;15(4):937. doi: 10.3390/polym15040937 (PMC9967869; doi:10.3390/polym15040937)
Supplement: Supplementary file 1 [file polymers-15-00937-s001.zip]

Archive with 1 entries (1 files):
- polymers-2162012-supplementary.pdf
